# Supplementary material for: Positive Effect of Human Milk Feeding during NICU Hospitalization on 24 Month Neurodevelopment of Very Low Birth Weight Infants: An Italian Cohort Study
Source: PLoS One. 2015 Jan 15;10(1):e0116552. doi: 10.1371/journal.pone.0116552 (PMC4295863; doi:10.1371/journal.pone.0116552)
Supplement: S1 Dataset — (XLS) [file pone.0116552.s002.xls]

## Sheet: Sheet1
ID	males	GA	GA_cent	wgt_birth	stdw_birth	SGA	IVH	IVH_PVL	PVL	MV	BPD	sepsis	ROP	NEC	wgt_disch	stdw_disch	EUGR	diet_disch	diet_d	fortification	wgt_24m	stdw_24m	growth_24m	GQ_24m	GQ_24m_tr	GQ_24m_cl	SES	SES_tr
1	1	31	2	1650	0.32	0	0	0	0	0	0	0	0	0	2715	-1.6	0	mixed	human	0				68	-2.9	2	23	-0.5
2	1	31	2	1980	1.4	0	0	0	0	0	0	0	0	0	2170	-0.17	0	maternal	human	1				101	0.4	4	23	-0.5
3	1	31	2	1465	-0.29	0	0	0	0	0	0	0	0	0	1910	-1.45	1	maternal	human	1	10600	-1.62014	1	98	0.1	4	23	-0.5
4	1	32	3	1295	-1.39	1	0	0	0	0	0	0	0	0	2694	-1.65	1	mixed	human	0	10240	-1.87914	1	109	1.2	4	25.5	-0.25
5	1	31	2	690	-2.79	1	0	0	0	1	1	0	0	0	2380	-3.8	1	formula	formula	0							18	-1
6	0	27	-2	785	-0.56	0	0	0	0	1	0	0	0	1	2070	-3.23	1	maternal	human	1	13000	0.484848	0	102	0.5	4	25.5	-0.25
7	0	27	-2	545	-1.77	1	0	1	1	1	1	0	0	1	1860	-3.71	1	mixed	human	1	9800	-1.67003	1	50	-4.7	1	25.5	-0.25
8	0	31	2	1705	0.72	0	0	0	0	0	0	0	0	0	1920	-0.58	0	mixed	human	0				111	1.4	4	13	-1.5
9	1	31	2	1220	-1.08	0	0	0	0	0	0	0	0	0	1880	-3.03	0	formula	formula	0	14200	0.969784	0	111	1.4	4	44	1.6
10	1	30	1	1250	-0.43	0	0	0	0	0	0	0	0	0	1915	-1.99	1	formula	formula	0	10690	-1.5554	1	105	0.8	4	15.5	-1.25
11	0	30	1	1375	0.23	0	0	0	0	0	0	0	0	0	1963	-1.62	1	maternal	human	1	12800	0.350168	0	108	1.1	4	41	1.3
12	0	30	1	1340	0.1	0	0	0	0	0	0	0	0	0	1968	-1.61	1	maternal	human	1	10170	-1.42088	1	98	0.1	4	41	1.3
13	1	28	-1	1135	0.32	0	0	0	0	0	0	0	0	0	2070	-1.64	0	formula	formula	0	13500	0.466187	0	94	-0.3	4	20.5	-0.75
14	1	27	-2	500	-2.18	1	0	0	0	1	0	0	0	0	2165	-1.96	1	maternal	human	0	9830	-2.1741	1	103	0.6	4	44	1.6
15	0	29	0	910	-0.98	0	0	0	0	1	0	1	0	0	2590	1.96	0	formula	formula		10880	-0.942761	0	77	-2	3	39	1.1
16	1	27	-2	630	-1.53	1	0	0	0	1	1	0	0	0	2060	-3.07	1	maternal	human	0	8830	-2.89353	1	90	-0.7	4	44	1.6
17	1	32	3	1590	-0.51	0	0	0	0	0	0	0	0	0	2005	-1.21	0	mixed	human	0				97	0	4	20.5	-0.75
18	1	25	-4	520	-1.39	1	1	1	0	1	1	0	0	0	2130	-0.91	1	formula	formula	0	15000	1.54532	0	64	-3.3	1	13	-1.5
19	1	29	0	1050	-0.62	0	0	0	0	0	0	0	0	0	2100	-2.57	1	maternal	human	1	12040	-0.584173	0	105	0.8	4	28	0
20	1	30	1	1535	0.6	0	1	1	0	1	0	0	0	0	2110	-0.32	0	mixed	human	0	12000	-0.61295	0	100	0.3	4	44	1.6
21	1	33	4	1470	-1.43	1	0	0	0	0	0	0	0	0	1870	-2.09	1	mixed	human	0	11685	-0.839568	0				18	-1
22	1	31	2	1360	-0.63	0	0	0	0	0	0	0	0	0	1805	-1.12	0	mixed	human	0							27	-0.1
23	1	31	2	1625	0.24	0	0	0	0	0	0	0	0	0	2075	-0.42	0	mixed	human	0							27	-0.1
24	0	31	2	1075	-1.35	1	0	0	0	0	0	0	0	0	1845	-2.38	1	maternal	human	0	10000	-1.53535	1				39	1.1
25	0	31	2	1175	-1.02	0	0	0	0	0	0	0	0	0	2130	-1.75	1	maternal	human	0	10600	-1.13131	0	97	0	4	39	1.1
26	0	27	-2	750	-0.73	0	0	0	0	1	1	0	0	0	2090	-1.84	1	maternal	human	0	10500	-1.19865	0	90	-0.7	4	20.5	-0.75
27	0	31	2	1000	-1.59	1	0	0	0	0	0	0	0	0	2010	-2.02	1	mixed	human	0							23	-0.5
28	1	32	3	1585	-0.52	0	0	0	0	0	0	0	0	0	1906	-1.45	1	mixed	human	0							28	0
29	1	28	-1	1200	0.61	0	0	0	0	1	0	0	0	0	2125	-0.92	0	maternal	human	0	14330	1.06331	0	113	1.6	4	44	1.6
30	0	30	1	1698	1.4	0	0	0	0	0	0	0	0	0	2650	1.13	0	mixed	human	0				102	0.5	4	25.5	-0.25
31	1	34	5	1450	-2.02	1	0	0	0	0	0	0	0	0	1865	-3.06	1	mixed	human	0	13000	0.106475	0	87	-1	3	20	-0.8
32	0	28	-1	585	-1.92	1	0	0	0	0	0	0	0	0	1902	-3.09	1	maternal	human	0	10600	-1.13131	0	106	0.9	4	13	-1.5
33	1	33	4	1355	-1.75	1	0	0	0	0	0	0	0	0	1985	-2.35	1	maternal	human	0	13700	0.610072	0	104	0.7	4	18	-1
34	1	32	3	1600	-0.48	0	0	0	0	0	0	0	0	0	1850	-2.14	1	mixed	human	0				108	1.1	4	44	1.6
35	0	28	-1	1355	1.52	0	0	0	0	0	0	0	0	0	1860	-0.73	0	maternal	human	0	12400	0.0808081	0	106	0.9	4	28	0
36	1	35	6	1145	-2.78	1	0	0	0	0	0	0	0	0	1924	-4.7	1	maternal	human	1	13775	0.664029	0	112	1.5	4	23	-0.5
37	0	30	1	1355	0.16	0	0	0	0	0	0	0	0	0	1890	-1.79	1	maternal	human	0	10000	-1.53535	1	109	1.2	4	13	-1.5
38	0	30	1	980	1.19	0	0	0	0	0	0	1	0	0	1820	-2.44	1	mixed	human	0							15.5	-1.25
39	1	24	-5	640	0.83	0	1	1	0	1	1	1	0	0	2300	-3.07	1	formula	formula	0	9720	-2.25324	1	50	-4.7	1	23	-0.5
40	1	30	1	1690	1.15	0	0	0	0	0	0	0	0	0	2030	-0.53	0	maternal	human	0				103	0.6	4	33.5	0.55
41	0	25	-4	725	0.22	0	0	0	0	1	1	1	0	0	2070	-1.89	1	maternal	human	0	12000	-0.188552	0	93	-0.4	4	30.5	0.25
42	0	27	-2	775	-0.61	0	0	0	0	0	1	0	0	0	1910	-0.6	0	maternal	human	1	10200	-1.40067	1	105	0.8	4	25.5	-0.25
43	0	32	3	1470	-0.64	0	0	0	0	1	0	0	0	0	1905	-1.75	1	maternal	human	0	12180	-0.0673401	0	105	0.8	4	44	1.6
44	1	31	2	1000	-1.8	1	0	0	0	0	0	0	0	0	1870	-3.81	1	maternal	human	1	10790	-1.48345	1	102	0.5	4	23.5	-0.45
45	1	31	2	950	-1.96	1	0	0	0	0	0	0	0	0	1930	-3.68	1	maternal	human	1	10630	-1.59856	1	93	-0.4	4	23.5	-0.45
46	1	27	-2	1085	0.76	0	0	0	0	1	0	0	0	0	2070	-1.64	0	formula	formula	0							16	-1.2
47	1	30	1	1370	0	0	0	0	0	0	1	0	0	0	2765	-1.77	1	maternal	human		11000	-1.33237	1	102	0.5	4	28	0
48	0	27	-2	900	0.02	0	0	0	0	1	1	0	0	0	2100	-1.3	1	maternal	human	1	10400	-1.26599	0	110	1.3	4	28	0
49	0	25	-4	725	0.22	0	0	0	0	1	1	1	0	0	2326	-1.78	1	maternal	human	1	10400	-1.26599	0	106	0.9	4	41	1.3
50	0	25	-4	810	0.8	0	0	0	0	0	0	0	0	0	2308	-2.2	1	formula	formula	0	13000	0.484848	0	89	-0.8	4	20.5	-0.75
51	0	29	0	1445	1.16	0	0	1	1	0	0	0	0	0	1980	-0.42	0	formula	formula	0	11000	-0.861953	0	50	-4.7	1	23	-0.5
52	1	27	-2	830	-0.53	0	0	0	0	0	0	0	0	0	1990	-2.81	1	mixed	human	1	12900	0.0345324	0	58	-3.9	1	44	1.6
53	1	28	-1	1250	0.84	0	0	0	0	0	0	0	0	0	2290	0.15	0	maternal	human	1	11800	-0.756835	0	108	1.1	4	39	1.1
54	0	24	-5	550	-0.5	0	1	1	0	1	1	1	0	0	3810	-2.17	1	formula	formula	0	13000	0.484848	0	77	-2	3	18	-1
55	1	29	0	1170	-0.14	0	0	0	0	0	0	0	0	0	1946	-1.36	1	maternal	human	1	9700	-2.26763	1				7	-2.1
56	0	26	-3	740	-0.28	0	0	0	0	1	1	0	0	0	2375	-2.05	1	formula	formula	0	12500	0.148148	0	108	1.1	4	36	0.8
57	1	29	0	1365	0.63	0	0	0	0	0	0	0	0	0	1930	-1.96	0	maternal	human	1							44	1.6
58	0	30	1	1535	0.81	0	0	0	0	0	0	0	0	0	1870	-0.71	0	maternal	human	1	14500	1.49495	0	104	0.7	4	38.5	1.05
59	1	30	1	1470	0.36	0	0	0	0	0	0	0	0	0	1940	-1.37	1	maternal	human	1							31	0.3
60	1	30	1	1130	-0.86	0	0	0	0	0	0	0	0	0	1860	-1.57	1	maternal	human	1							31	0.3
61	1	29	0	880	-1.29	1	0	0	0	0	0	0	0	0	2185	-2.39	1	formula	formula	0	10700	-1.5482	1	81	-1.6	3	13	-1.5
62	1	30	1	1090	-1	0	0	0	0	0	0	0	0	0	2674	-1.69	1	formula	formula	0	11500	-0.972662	0	100	0.3	4	13	-1.5
63	1	27	-2	1070	0.68	0	0	0	0	1	0	0	0	0	2106	-0.97	0	formula	formula	0							23	-0.5
64	0	30	1	1095	-0.78	0	0	0	0	0	1	0	0	0	2310	1.34	0	maternal	human	0	14000	1.15825	0	88	-0.9	3	31	0.3
65	1	28	-1	1050	-0.05	0	0	0	0	0	1	0	0	0	2096	-2.11	0	formula	formula	0	15500	1.90504	0	105	0.8	4	33.5	0.55
66	0	26	-3	960	1.01	0	0	0	0	0	0	0	0	0	2030	-0.29	0	maternal	human	1	12155	-0.0841751	0	95	-0.2	4	24	-0.4
67	1	29	0	870	-1.33	1	0	0	0	1	1	0	0	0	2960	-2.69	1	formula	formula								7	-2.1
68	1	28	-1	1085	0.1	0	0	0	0	0	0	0	0	0	2035	-1.15	0	formula	formula	0	14500	1.18561	0	80	-1.7	3	28.5	0.05
69	1	28	-1	760	-1.34	1	0	0	0	1	0	0	0	0	1850	-2.14	1	formula	formula	0	13000	0.106475	0	85	-1.2	3	28.5	0.05
70	1	26	-3	1035	1.23	0	0	0	0	0	1	1	0	1	2730	-1.86	1	formula	formula	0	12250	-0.433094	0	106	0.9	4	44	1.6
71	1	29	0	1165	-0.16	0	0	0	0	0	0	0	0	0	2064	-1.65	1	maternal	human	0	12500	-0.253237	0	100	0.3	4	30.5	0.25
72	0	34	5	1065	-2.32	1	0	0	0	0	0	0	0	0	1880	-3.74	1	maternal	human	0	13800	1.02357	0	110	1.3	4	31	0.3
73	1	24	-5	500	-1.13	0	0	0	0	1	0	0	0	0	1876	-3.04	1	formula	formula	0	12155	-0.501439	0	83	-1.4	3	23	-0.5
74	0	28	-1	1460	1.99	0	0	0	0	0	0	0	0	0	1910	-0.6	0	maternal	human	1	13000	0.484848	0	110	1.3	4	39	1.1
75	0	31	2	1300	-0.61	0	0	0	0	0	0	0	0	0	1825	-1.4	1	maternal	human	1	10000	-1.53535	1	111	1.4	4	41.5	1.35
76	1	28	-1	1240	0.79	0	0	0	0	0	0	0	0	0	3620	0.21	0	formula	formula								46.5	1.85
77	1	28	-1	1115	0.24	0	0	0	0	0	0	0	0	0	3190	-0.9	0	formula	formula								46.5	1.85
78	0	26	-3	750	-0.22	0	0	0	0	1	1	1	0	0	1950	-2.6	1	mixed	human	0	10960	-0.888889	0	96	-0.1	4	33	0.5
79	1	26	-3	1020	1.15	0	0	0	0	0	0	1	0	0	2435	-1.35	0	maternal	human	0	11230	-1.16691	0	102	0.5	4	33	0.5
80	1	31	2	918	-2.06	1	0	0	0	0	0	0	0	0	1880	-3.44	1	formula	formula	0	10650	-1.58417	1	103	0.6	4	33.5	0.55
81	0	31	2	1260	-0.74	0	0	0	0	1	0	0	0	0	1982	-1.58	1	maternal	human	0	11505	-0.521886	0	77	-2	3	13	-1.5
82	1	30	1	1055	-1.12	0	0	0	0	0	0	0	0	0	1965	-2.86	1	mixed	human	0	13300	0.322302	0	87	-1	3	34	0.6
83	0	31	2	1420	-0.22	0	0	0	0	0	0	0	0	0	2290	-1.39	1	maternal	human	1							46.5	1.85
84	0	30	1	1630	1.15	0	0	0	0	0	0	1	0	0	2266	-0.31	0	formula	formula	0							23	-0.5
85	0	30	1	1645	1.21	0	0	0	0	0	0	0	0	0	2380	-0.02	0	mixed	human	0				87	-1	3	9	-1.9
86	0	30	1	1170	-0.51	0	0	0	0	0	0	0	0	0	1840	-1.36	1	mixed	human	0				86	-1.1	3	9	-1.9
87	0	28	-1	810	-0.92	0	0	0	0	1	0	0	0	0	1930	-1.7	1	formula	formula	0	9550	-1.83838	1	103	0.6	4	28	0
88	1	29	0	1408	0.8	0	0	0	0	0	0	0	0	0	2400	-0.86	0	maternal	human		10870	-1.4259	1	94	-0.3	4	13	-1.5
89	1	29	0	1142	-0.26	0	0	0	0	0	0	0	0	0	2180	-1.38	0	maternal	human		11000	-1.33237	1	77	-2	3	13	-1.5
90	1	29	0	1146	-0.24	0	0	0	0	0	0	1	0	0	2230	-1.26	0	maternal	human		10175	-1.9259	1	92	-0.5	4	13	-1.5
91	0	26	-3	818	0.18	0	0	0	0	1	1	0	0	0	2660	-1.9	1	maternal	human	1	9685	-1.74747	1	71	-2.6	2	16	-1.2
92	1	29	0	1266	0.24	0	0	0	0	0	0	0	0	0	1860	-2.12	1	maternal	human	1	12870	0.0129496	0	92	-0.5	4	44	1.6
93	0	30	1	1418	0.39	0	0	0	0	0	0	0	0	0	1940	-0.52	0	maternal	human	0	11640	-0.430976	0	109	1.2	4	29.5	0.15
94	1	32	3	850	-2.69	1	0	0	0	1	1	1	0	0	2585	-3.42	1	formula	formula	0	9000	-2.77122	1	62	-3.5	1	3	-2.5
95	0	26	-3	518	-1.57	1	0	0	0	1	1	1	0	0	2220	0.22	1	formula	formula	0	9250	-2.0404	1	81	-1.6	3	23	-0.5
96	1	30	1	1290	-0.28	0	0	0	0	0	0	0	0	0	1880	-1.52	1	formula	formula	0	13120	0.192806	0	80	-1.7	3	18	-1
97	1	24	-5	670	0.27	0	0	1	1	1	1	1	0	0	2190	-4.19	1	formula	formula	1	11100	-1.26043	0	50	-4.7	1	28	0
98	1	30	1	1568	0.71	0	0	0	0	1	0	1	0	0	3315	-4.35	1	formula	formula	0	11170	-1.21007	0	80	-1.7	3	36	0.8
99	1	31	2	1890	1.33	0	0	0	0	0	0	0	0	0	1755	0.22	0	maternal	human	0	13000	0.106475	0	98	0.1	4	23	-0.5
100	1	30	1	1365	-0.02	0	0	0	0	0	1	0	0	0	2005	-1.21	0	maternal	human	1							23	-0.5
101	1	31	2	1560	0.02	0	0	0	0	0	0	0	0	0	1800	-1.13	0	maternal	human	0	12360	-0.353957	0	97	0	4	46.5	1.85
102	1	30	1	1192	-0.63	0	0	0	0	1	1	0	0	0	2100	-2.57	1	maternal	human	1	11430	-1.02302	0	95	-0.2	4	23.5	-0.45
103	1	30	1	1500	0.47	0	0	0	0	0	1	0	0	0	2460	-1.78	0	maternal	human	1	12305	-0.393525	0	105	0.8	4	23.5	-0.45
104	1	28	-1	720	-1.52	1	0	0	0	1	1	0	0	0	1870	-3.46	1	maternal	human	1	10455	-1.72446	1	90	-0.7	4	31	0.3
105	1	30	1	786	-2.08	1	0	0	0	1	0	1	0	0	2335	-2.47	1	formula	formula	0	10730	-1.52662	1	96	-0.1	4	14	-1.4
106	0	29	0	1280	0.5	0	0	0	0	0	0	0	0	0	1860	-0.73	0	maternal	human	1				80	-1.7	3	24	-0.4
107	1	25	-4	791	0.46	0	0	0	0	1	1	0	0	0	1900	-0.87	0	formula	formula	1	13000	0.106475	0	80	-1.7	3	34	0.6
108	1	29	0	872	-1.32	1	0	0	0	0	0	0	0	0	1790	-3.21	1	maternal	human	1	11960	-0.641727	0	105	0.8	4	38	1
109	1	29	0	986	-0.87	0	0	0	0	0	0	0	0	0	1995	-2.33	1	formula	formula	0	12310	-0.389928	0	83	-1.4	3	20.5	-0.75
110	1	26	-3	980	0.91	0	0	0	0	0	1	1	0	0	2660	-1.73	1	formula	formula	1	11255	-1.14892	0	90	-0.7	4	33	0.5
111	1	26	-3	1040	1.26	0	0	0	0	0	1	1	0	0	2680	-1.68	1	formula	formula	1	11100	-1.26043	0	92	-0.5	4	33	0.5
112	1	24	-5	580	-0.47	0	0	0	0	1	1	1	0	1	1980	-4.6	1	maternal	human	1	8480	-3.14532	1	50	-4.7	1	31	0.3
113	1	28	-1	1093	0.14	0	0	0	0	0	0	0	0	0	2120	-0.3	0	mixed	human	1	11475	-0.990647	0	101	0.4	4	25.5	-0.25
114	0	29	0	514	-2.54	1	0	0	0	1	1	0	0	0				formula	formula	1	7565	-3.17508	1	87	-1	3	20.5	-0.75
115	1	28	-1	1012	-0.22	0	0	0	0	0	0	0	0	0	3410	-1.8	1	formula	formula	0	12020	-0.598561	0	79	-1.8	3	13	-1.5
116	0	30	1	1416	0.38	0	0	0	0	0	0	0	0	0	1990	1.56	0	maternal	human	1	13330	0.707071	0	104	0.7	4	23	-0.5
117	1	30	1	1420	0.18	0	0	0	0	0	0	0	0	0	2280	-1.15	0	maternal	human	0	11800	-0.756835	0	96	-0.1	4	23	-0.5
118	0	26	-3	516	-1.58	1	0	0	0	1	1	0	0	0	2220	-4.11	1	formula	formula	1	9965	-1.55892	1	67	-3	2	20.5	-0.75
119	0	28	-1	1140	0.55	0	0	0	0	1				0	3140	-2.08	1	formula	formula	0				59	-3.8	1	28	0
120	0	29	0	1140	-0.06	0	0	0	0	1	1	1	0	1	3120	-2.12	1	formula	formula	0	11245	-0.69697	0	73	-2.4	2	13	-1.5
121	1	30	1	1178	-0.68	0	0	0	0	0	0	0	0	0	1938	-1.94	1	maternal	human	1	10300	-1.83597	1	90	-0.7	4	28.5	0.05
122	0	27	-2	820	-0.38	0	0	0	0	0	0	0	0	0	1980	-1.58	1	formula	formula	0	11770	-0.343434	0	100	0.3	4	28	0
123	0	28	-1	1334	1.42	0	0	0	0	1	0	0	0	0	1560	-1.51	1	mixed	human	1	13020	0.498316	0	86	-1.1	3	15.5	-1.25
124	1	29	0	1280	0.29	0	0	0	0	0	0	0	0	0	2130	-2.04	1	maternal	human	0							30.5	0.25
125	0	29	0	775	-1.51	1	0	0	0	0	0	0	0	0	1895	-2.28	1	formula	formula	1	10995	-0.86532	0	101	0.4	4	23	-0.5
126	0	28	-1	1300	1.27	0	0	0	0	0	0	0	0	0	1938	-1.07	1	mixed	human	0	11155	-0.757576	0	73	-2.4	2	13	-1.5
127	0	23	-6	509	-0.3	0	0	0	0	1	1	1	0	0	2195	-2.75	1	maternal	human	0	8755	-2.37374	1	77	-2	3	13	-1.5
128	0	23	-6	600	0.66	0	0	0	0	0	1	0	0	0	2810	-1.29	1	maternal	human	1	9510	-1.86532	1	68	-2.9	2	13	-1.5
129	1	30	1	1430	0.22	0	0	0	0	0	0	1	0	0	2330	-1.59	1	maternal	human	0	11525	-0.954676	0	90	-0.7	4	28.5	0.05
130	1	30	1	1438	0.25	0	0	0	0	0	0	0	0	0	2510	-1.17	0	maternal	human	0	14115	0.908633	0	101	0.4	4	28.5	0.05
131	1	30	1	1384	0.05	0	0	0	0	0	0	0	0	0	2280	-2.18	1	maternal	human	1	11500	-0.972662	0	74	-2.3	2	28.5	0.05
132	1	24	-5	670	0.27	0	0	0	0	1	1	1	0	1	2110	-2.08	1	formula	formula	0	10255	-1.86835	1	80	-1.7	3	29	0.1
133	0	30	1	981	1.19	0	0	0	0	0	0	0	0	0	1825	-2.43	1	maternal	human	1	8850	-2.30976	1	105	0.8	4	41.5	1.35
134	0	30	1	1416	0.38	0	0	0	0	0	0	0	0	0	2280	-1.41	1	maternal	human	0	11135	-0.771044	0	103	0.6	4	41.5	1.35
135	0	32	3	1490	-0.58	0	0	0	0	0	0	0	0	0	1690	-2.24	1	maternal	human	1	11765	-0.346801	0	73	-2.4	2	28	0
136	0	26	-3	1010	1.3	0	0	0	0	0	0	0	0	0	2055	-0.83	0	mixed	human	0	15000	1.83165	0	104	0.7	4	31	0.3
137	0	26	-3	931	0.84	0	0	0	0	0	1	0	0	0	1835	-1.38	1	mixed	human	0	12700	0.282828	0	104	0.7	4	31	0.3
138	1	29	0	1470	1.05	0	0	0	0	0	0	0	0	0	1945	-0.11	0	maternal	human	0	12630	-0.159712	0	100	0.3	4	23	-0.5
139	1	26	-3	846	0.13	0	0	0	0	0	0	0	0	0	2085	-1.6	0	formula	formula	0	13740	0.638849	0	81	-1.6	3	30.5	0.25
140	1	24	-5	616	-0.18	0	0	0	0	1	1	0	0	0	2420	-2.59	1	formula	formula	0	11860	-0.713669	0	67	-3	2	23	-0.5
141	0	30	1	1305	-0.02	0	0	0	0	0	0	0	0	0	1765	-1.55	1	mixed	human	0	11820	-0.309764	0	85	-1.2	3	21	-0.7
142	1	29	0	1147	-0.24	0	0	0	0	0	0	0	0	0	2180	-0.78	0	formula	formula	0	13800	0.682014	0	101	0.4	4	28	0
143	0	25	-4	650	-0.3	0	0	0	0	1	1	0	0	1	1890	-3.12	1	mixed	human	1	9675	-1.75421	1	107	1	4	44	1.6
144	1	25	-4	690	-0.23	0	0	0	0	1	1	0	0	0	1940	-3.66	1	formula	formula	0	10795	-1.47986	1	83	-1.4	3	34	0.6
145	1	29	0	951	-1.01	0	0	0	0	0	0	0	0	0	2240	-2.27	1	formula	formula	1	12700	-0.109353	0	104	0.7	4	28	0
146	0	28	-1	958	-0.26	0	0	0	0	0	0	0	0	0	2450	-2.4	1	formula	formula	0	11800	-0.323232	0	71	-2.6	2	26.5	-0.15
147	1	30	1	1316	-0.19	0	0	0	0	0	0	0	0	0	1525	-1.28	1	mixed	human	0							39	1.1
148	0	25	-4	800	0.73	0	0	0	0	0	0	0	0	0	1896	-2.27	1	mixed	human	1	12900	0.417508	0	86	-1.1	3	18	-1
149	0	28	-1	1053	0.16	0	0	0	0	0	0	1	0	0	1935	1.69	0	maternal	human	1							23	-0.5
150	1	31	2	1720	0.55	0	0	0	0	0	0	0	0	0	1720	-1.9	1	maternal	human	1	13000	0.106475	0	102	0.5	4	39	1.1
151	1	31	2	1820	0.88	0	0	0	0	0	0	0	0	0	1820	-1.66	1	maternal	human	1	11500	-0.972662	0	79	-1.8	3	39	1.1
152	0	28	-1	738	-1.24	0	0	0	0	0	0	0	0	0	1840	-1.9	1	mixed	human	1	11575	-0.474747	0	53	-4.4	1	23	-0.5
153	0	28	-1	1280	1.18	0	0	0	0	1	0	0	0	0	2560	-0.16	0	formula	formula	0							13	-1.5
154	0	34	5	1416	-1.35	1	0	0	0	0	0	0	0	0	1680	-2.27	1	mixed	human	1	12400	0.0808081	0	85	-1.2	3	43	1.5
155	0	28	-1	907	-0.49	0	0	0	0	0	0	0	0	0	1885	-0.67	0	maternal	human	1	9040	-2.18182	1	101	0.4	4	33.5	0.55
156	1	31	2	1850	0.98	0	0	0	0	0	0	0	0	0	2570	-0.45	0	maternal	human		11920	-0.670504	0	86	-1.1	3	13	-1.5
157	0	31	2	1258	-0.75	0	0	0	0	0	0	0	0	0	1890	-1.79	1	maternal	human	1	10145	-1.43771	1	105	0.8	4	23	-0.5
158	0	28	-1	959	-0.26	0	0	0	0	0	0	1	0	0	1856	-2.78	1	mixed	human	1	11395	-0.59596	0	93	-0.4	4	28	0
159	0	28	-1	567	-2	1	0	0	0	1	1	0	0	0	2090	-4.4	1	formula	formula	0	8210	-2.74074	1	85	-1.2	3	28	0
160	1	31	2	1184	-1.2	0	0	0	0	0	0	0	0	0	1800	-1.71	1	mixed	human	1	13200	0.25036	0	97	0	4	20.5	-0.75
161	0	29	0	1595	1.77	0	0	0	0	0	0	0	0	0	1815	-0.85	0	maternal	human	1							20.5	-0.75
162	1	30	1	1408	0.14	0	0	0	0	0	0	0	0	0	2620	-0.91	0	formula	formula	0	12400	-0.32518	0	93	-0.4	4	13	-1.5
163	0	27	-2	906	0.05	0	0	0	0	0	0	0	0	0	1845	-1.89	1	formula	formula	0	13200	0.619529	0				33	0.5
164	1	22	-7	482	-1.24	0	1	1	0	1	1	1	1	1	2384	-2.87	1	formula	formula	0	8700	-2.98705	1	50	-4.7	1	13	-1.5
165	1	27	-2	720	-1.08	0	0	0	0	1	0	0	0	0	1980	-3.57	1	mixed	human	1	10000	-2.0518	1	81	-1.6	3	23	-0.5
166	0	25	-4	820	0.87	0	0	0	0	1	0	0	0	0	1840	-1.9	1	formula	formula	0	11605	-0.454545	0	94	-0.3	4	28	0
167	0	31	2	1168	-1.04	0	0	0	0	0	0	0	0	0	1775	1.52	0	formula	formula	0	12240	-0.026936	0	92	-0.5	4	23	-0.5
168	0	30	1	882	-1.54	1	0	0	0	0	0	0	0	0	1760	-3	1	maternal	human	1	11550	-0.491582	0				39	1.1
169	1	30	1	1313	-0.2	0	0	0	0	0	0	1	0	0	1885	-3.78	1	maternal	human	1	13500	0.466187	0	107	1	4	39	1.1
170	1	33	4	1400	-1.62	1	0	0	0	0	0	0	0	0	1700	-3.39	1	maternal	human	1				108	1.1	4	33.5	0.55
171	0	30	1	1285	-0.09	0	0	0	0	1	0	0	0	0	1845	-1.35	1	mixed	human	1	12350	0.047138	0	109	1.2	4	36	0.8
172	1	30	1	1360	-0.03	0	0	0	0	0	0	0	0	0	1970	-0.69	0	formula	formula	0	11830	-0.735252	0	50	-4.7	1	18	-1
173	1	32	3	1554	-0.61	0	0	0	0	0	0	0	0	0	2090	-1.59	0	maternal	human
174	0	31	2	1820	1.1	0	0	0	0	0	0	0	0	0	1860	-0.73	0	maternal	human	1	11375	-0.609428	0	104	0.7	4	30.5	0.25
175	1	31	2	1560	0.02	0	0	0	0	0	0	0	0	0	1895	-1.48	1	mixed	human		12360	-0.353957	0	117	2	4	18	-1
176	0	29	0	850	-1.21	0	0	0	0	0	0	0	0	1	2546	-1.93	1	formula	formula	0
177	1	31	2	1340	-0.69	0	0	0	0	0	0	0	0	0	1765	-1.79	1	mixed	human		12590	-0.188489	0	109	1.2	4	18	-1
178	1	29	0	1290	0.33	0	0	0	0	0	0	0	0	0	1920	-1.42	0	mixed	human	0	12425	-0.307194	0	95	-0.2	4	28	0
179	0	25	-4	438	-1.75	1	0	0	0	1	1	1	0	0	3285	-1.7	1	formula	formula	0	7960	-2.90909	1	50	-4.7	1	13	-1.5
180	0	29	0	1024	-0.52	0	0	0	0	0	0	0	0	0	1790	-2.02	1	maternal	human	1							39	1.1
181	1	31	2	1600	0.15	0	0	0	0	0	0	0	0	0	1940	-0.77	0	mixed	human	0				97	0	4	18	-1
182	0	30	1	1430	0.43	0	0	0	0	0	0	0	0	0	2285	-0.26	0	mixed	human	0	12300	0.013468	0	109	1.2	4	20.5	-0.75
184	0	29	0	1010	-0.58	0	0	0	0	0	0	0	0	0	1806	-1.45	1	maternal	human	1	13740	0.983165	0	98	0.1	4	25.5	-0.25
185	0	30	1	1255	-0.2	0	0	0	0	0	0	0	0	0	1835	-3.23	1	formula	formula	0	11335	-0.636364	0	87	-1	3	28.5	0.05
186	1	30	1	1170	-0.71	0	0	0	0	0	0	0	0	0	1795	-2.26	1	formula	formula	0	13400	0.394245	0	94	-0.3	4	20.5	-0.75
187	0	26	-3	626	-0.94	0	0	0	0	1	1	1	0	0	2300	-3.9	1	formula	formula	0			1	81	-1.6	3	23	-0.5
188	1	29	0	930	-1.09	0	0	0	0	1	0	1	0	0	1670	-4.22	1	formula	formula	1	10950	-1.36835	1	82	-1.5	3	26	-0.2
189	1	27	-2	749	-0.94	0	0	0	0	0	0	0	0	0	1760	-2.83	1	maternal	human	1	10270	-1.85755	1	106	0.9	4	15.5	-1.25
190	0	31	2	1275	-0.7	0	0	0	0	0	0	0	0	0	1755	-1.57	1	mixed	human	0	7800	-3.01684	1	89	-0.8	4	7	-2.1
191	0	33	4	1440	-1.29	1	0	0	0	0	0	0	0	0	2144	-2.57	1	mixed	human	1				95	-0.2	4	34	0.6
192	0	30	1	1200	-0.4	0	0	0	0	1	0	0	0	0	1970	-1.6	1	mixed	human	1	11655	-0.420875	0	104	0.7	4	28.5	0.05
193	0	31	2	1440	-0.15	0	0	0	0	0	0	0	0	0	2310	-1.81	1	formula	formula	1	12865	0.393939	0	94	-0.3	4	3	-2.5
194	1	27	-2	734	-1.01	0	0	0	0	0	0	0	0	0	1910	-3.72	1	mixed	human	1							23	-0.5
195	1	27	-2	1036	0.51	0	0	0	0	0	0	0	0	0	1940	-0.77	0	mixed	human	1							23	-0.5
196	0	29	0	900	-1.02	0	0	0	0	1	0	0	0	0	1830	-2.85	1	maternal	human	1	9890	-1.60943	1	85	-1.2	3	18	-1
197	0	29	0	1370	0.86	0	0	1	1	0	0	0	0	0	2930	-1.16	0	maternal	human	1	11635	-0.434343	0	83	-1.4	3	18	-1
198	0	28	-1	1210	0.86	0	0	0	0	0	0	0	0	0	1840	-0.79	0	maternal	human	1	11790	-0.329966	0	108	1.1	4	31	0.3
199	1	27	-2	995	0.3	0	0	0	0	1	0	0	0	0	2160	-1.97	0	maternal	human	1	9360	-2.51223	1	104	0.7	4	28.5	0.05
200	0	26	-3	445	-1.99	1	0	0	0	1	0	0	0	0	1810	-2.9	1	maternal	human	1			1	85	-1.2	3	44	1.6
201	0	32	3	1225	-1.38	1	0	0	0	0	0	0	0	0	1730	-2.63	1	mixed	human	0	12500	0.148148	0	98	0.1	4	38	1
202	0	30	1	1580	0.97	0	0	0	0	0	0	0	0	0	1890	-0.65	0	mixed	human	0							15.5	-1.25
203	1	32	3	1525	-0.7	0	0	0	0	0	0	0	0	0				maternal	human	0	12000	-0.61295	0	106	0.9	4	28	0
204	0	32	3	1325	-1.08	0	0	0	0	0	0	0	0	0	2030	-0.9	0	maternal	human	0	12300	0.013468	0	98	0.1	4	28	0
205	1	29	0	1370	0.65	0	0	0	0	0	0	0	0	0	2100	-0.35	0	maternal	human	0	14955	1.51295	0	105	0.8	4	13	-1.5
206	0	30	1	1415	0.18	0	0	0	0	0	0	0	0	0	1845	-1.35	1	maternal	human	1	11005	-0.858586	0	108	1.1	4	31	0.3
207	0	31	2	1460	-0.09	0	0	0	0	0	0	0	0	0	1754	-1.01	0	maternal	human	1	11600	-0.457912	0	79	-1.8	3	41.5	1.35
208	1	26	-3	983	0.93	0	0	0	0	0	1	0	0	0	1955	-0.73	0	mixed	human	1				113	1.6	4	38	1
209	0	28	-1	525	-2.19	1	0	0	0	1	0	0	0	0	1705	-5.25	1	maternal	human	1	8110	-2.80808	1	88	-0.9	3	28	0
210	0	27	-2	638	-1.3	1	0	0	0	0	0	0	0	0	1760	-2.57	1	maternal	human	1	12070	-0.141414	0	113	1.6	4	15.5	-1.25
211	0	27	-2	1020	0.63	0	0	0	0	0	0	0	0	0	2090	-2.69	1	formula	formula
212	0	26	-3	713	-0.44	0	0	0	0	1	1	0	0	1	1906	-2.7	1	maternal	human	1	11270	-0.680135	0	83	-1.4	3	41.5	1.35
213	1	27	-2	1080	0.73	0	0	0	0	0	0	0	0	0	2145	-2	1	maternal	human	1	11850	-0.720863	0	104	0.7	4	43.5	1.55
214	1	30	1	1583	0.77	0	0	0	0	0	0	0	0	0	1870	-0.95	1	maternal	human	1	13800	0.682014	0	98	0.1	4	41	1.3
215	0	29	0	1100	-0.22	0	0	0	0	0	0	0	0	0	2570	-0.73	0	mixed	human	0	10410	-1.25926	0	60	-3.7	1	18	-1
216	0	26	-3	770	-0.1	0	0	0	0	0	1	1	0	0	1832	-2.41	1	maternal	human	1	12700	0.282828	0	102	0.5	4	28	0
217	1	25	-4	840	0.79	0	0	0	0	1	1	0	1	0	2510	-2.57	1	formula	formula	0	10175	-1.9259	1	101	0.4	4	33.5	0.55
218	1	28	-1	760	-1.34	1	0	1	1	0	0	0	0	0	1955	-2.43	1	mixed	human	1	10600	-1.62014	1	50	-4.7	1	18	-1
219	1	28	-1	663	-1.77	1	0	0	0	0	0	1	0	0	1765	-3.67	1	mixed	human	1	10050	-2.01583	1	90	-0.7	4	28	0
220	0	23	-6	548	0.12	0	0	0	0	1	1	1	0	0	1990	-2.52	1	formula	formula	0	10160	-1.42761	1	102	0.5	4	20.5	-0.75
222	1	23	-6	656	1	0	0	0	0	1	1	0	1	0	2520	-2.36	1	maternal	human	1	9650	-2.3036	1	86	-1.1	3	36	0.8
223	0	25	-4	668	-0.17	0	1	1	0	1	1	1	1	0	2150	-2.85	1	maternal	human	1	6890	-3.62963	1	50	-4.7	1	15.5	-1.25
224	1	29	0	1501	1.17	0	0	0	0	0	0	0	0	0	1790	-0.55	0	mixed	human	1	10995	-1.33597	1	95	-0.2	4	18	-1
225	1	29	0	1327	0.48	0	0	0	0	0	0	0	0	0	1865	-0.96	0	maternal	human	1							13	-1.5
226	0	31	2	1486	0	0	0	0	0	0	0	0	0	0	1780	-1.51	1	maternal	human	1	10025	-1.51852	1	103	0.6	4	31	0.3
227	0	30	1	1361	0.18	0	0	0	0	0	0	0	0	0	1800	-0.89	0	mixed	human	1	12000	-0.188552	0	105	0.8	4	31	0.3
228	0	27	-2	835	-0.31	0	0	0	0	1	1	1	0	0	2370	-3.7	1	maternal	human	1	14930	1.78451	0	94	-0.3	4	18	-1
229	0	31	2	1317	-0.56	0	0	0	0	0	0	0	0	0	1830	-1.93	1	formula	formula	0	9980	-1.54882	1	105	0.8	4	28	0
230	0	31	2	1387	-0.33	0	0	0	0	0	0	0	0	0	1780	-2.04	1	formula	formula	0	9915	-1.59259	1	111	1.4	4	28	0
231	1	29	0	1265	0.23	0	0	0	0	0	0	0	0	0	1940	-0.77	0	mixed	human	0	12135	-0.515827	0	79	-1.8	3	31	0.3
232	0	29	0	770	-1.53	1	0	0	0	0	0	1	0	0	1820	-2.88	1	formula	formula	1	11000	-0.861953	0	96	-0.1	4	31	0.3
233	1	28	-1	1260	0.88	0	0	0	0	0	0	1	0	0	2150	-1.45	0	mixed	human	1	13150	0.214388	0	112	1.5	4	36.5	0.85
234	1	28	-1	1096	0.15	0	0	0	0	0	0	0	0	0	2035	-1.72	0	mixed	human	1	13000	0.106475	0	119	2.2	4	36.5	0.85
235	1	25	-4	931	1.42	0	1	1	0	1	1	0	0	0	4125	-0.41	0	formula	formula	0	10780	-1.49065	1	63	-3.4	1	44	1.6
236	0	29	0	771	-1.53	1	0	0	0	0	1	0	0	0	2065	-2.36	1	formula	formula	1	8480	-2.55892	1	101	0.4	4	28.5	0.05
237	0	29	0	632	-2.08	1	0	0	0	0	0	0	0	0	1730	-3.06	1	maternal	human	1	9420	-1.92593	1	103	0.6	4	25.5	-0.25
238	1	27	-2	815	-0.6	0	0	0	0	1	1	0	0	0	2350	-1.54	0	maternal	human	1	13700	0.610072	0	112	1.5	4	36	0.8
239	1	31	2	1278	-0.66	0	0	0	0	0	0	0	0	0	1900	-1.22	0	mixed	human	0	8550	-3.09496	1	100	0.3	4	25.5	-0.25
240	0	26	-3	1000	0.92	0	0	0	0	0	0	0	0	0	2035	-0.63	0	mixed	human	1	12540	0.181185	0	109	1.2	4	33.5	0.55
241	1	33	4	1177	-2.37	1	0	0	0	0	0	0	0	0	1805	-2.53	1	formula	formula	0	9535	-2.38633	1	100	0.3	4	20.5	-0.75
242	0	30	1	920	-1.4	1	0	0	0	0	0	1	0	1	1845	-3.05	1	mixed	human	1	10280	-1.39373	1	85	-1.2	3	34	0.6
243	0	30	1	1393	0.39	0	0	0	0	0	0	0	0	0	1915	-0.32	0	mixed	human	1	14020	1.21254	0	105	0.8	4	23	-0.5
244	0	30	1	830	-1.54	1	0	0	0	0	0	0	0	0	1940	-1.97	1	mixed	human	1	10615	-1.16028	0	109	1.2	4	19	-0.9
245	0	31	2	1380	-0.1	0	0	0	0	0	0	0	0	0	1736	-1.38	1	mixed	human	1	14900	1.82578	0	111	1.4	4	28	0
246	0	29	0	1163	0.29	0	0	0	0	1	0	0	0	0	2632	-0.86	0	mixed	human	0	12885	0.421603	0	104	0.7	4	33	0.5
247	0	29	0	847	-1.23	0	0	0	0	0	0	0	0	0	1752	-2.38	1	mixed	human	1	11055	-0.853659	0	106	0.9	4	20.5	-0.75
248	0	29	0	1328	0.88	0	0	0	0	0	0	0	0	0	2040	-0.61	0	mixed	human	1	12400	0.0836237	0	89	-0.8	4	18	-1
249	1	29	0	1805	2.65	0	0	0	0	1	1	0	0	0	2780	-0.28	0	formula	formula	0	15400	1.83309	0	95	-0.2	4	18	-1
250	0	29	0	1488	1.55	0	0	0	0	0	0	0	0	0	2035	0	0	mixed	human	1	13700	0.989547	0	87	-1	3	18	-1
251	1	29	0	1401	1.08	0	0	0	0	0	0	0	0	0	1845	-0.75	0	mixed	human	1	11610	-0.893525	0	90	-0.7	4	18	-1
252	0	29	0	1000	-0.39	0	0	0	0	0	0	0	0	0	1750	-2.39	1	mixed	human	1	11770	-0.355401	0	108	1.1	4	34	0.6
253	1	32	3	1474	-0.77	0	0	0	0	0	0	0	0	0	1840	-0.77	0	mixed	human	1	13460	0.43741	0	106	0.9	4	31	0.3
254	1	32	3	1793	0.2	0	0	0	0	0	0	0	0	0	1875	-0.67	0	mixed	human	1	13600	0.538129	0	109	1.2	4	31	0.3
255	0	32	3	1220	-1.32	1	0	1	1	0	0	0	0	0	1770	-1.3	1	mixed	human		11430	-0.592334	0	108	1.1	4	31	0.3
256	0	31	2	1340	-0.24	0	0	0	0	0	0	0	0	0	1745	-0.78	0	mixed	human	1	19700	5.17073	0	92	-0.5	4	13	-1.5
257	1	25	-4	837	0.66	0	0	0	0	1	1	0	0	0	3005	-1.3	1	formula	formula	0	10570	-1.64173	1	96	-0.1	4	44	1.6
258	0	25	-4	390	-2.11	1	0	0	0	1	1	1	1	1	2506	-4.66	1	formula	formula	0	8580	-2.5784	1	98	0.1	4	23.5	-0.45
259	1	31	2	1655	0.24	0	0	0	0	0	0	0	0	0	1855	-0.73	0	mixed	human	1	10665	-1.57338	1	98	0.1	4	13	-1.5
260	1	31	2	1580	0	0	0	0	0	0	0	0	0	0	1915	-0.57	0	mixed	human	1	11450	-1.00863	0	85	-1.2	3	13	-1.5
261	1	31	2	1700	0.39	0	0	0	0	0	0	0	0	0	2250	0.34	0	mixed	human	1	11650	-0.864748	0	100	0.3	4	13	-1.5
262	1	25	-4	970	1.68	0	0	0	0	0	1	0	0	0	2530	1.11	0	formula	formula	0	12095	-0.544604	0	98	0.1	4	25.5	-0.25
263	0	27	-2	1263	1.64	0	0	0	0	0	0	0	0	0	2236	0.55	0	mixed	human	1	9770	-1.74913	1	95	-0.2	4	18	-1
264	1	29	0	1545	1.68	0	0	1	1	0	0	0	0	0	2468	0.23	0	mixed	human	1	10545	-1.65971	1	53	-4.4	1	36.5	0.85
265	1	29	0	1100	-0.18	0	0	0	0	0	0	0	0	0	2110	-0.69	0	maternal	human	1	10330	-1.81439	1	100	0.3	4	36.5	0.85
266	0	31	2	955	-1.87	1	0	0	0	0	0	0	0	0	1690	-2.52	1	formula	formula	0	8200	-2.84321	1	92	-0.5	4	31.5	0.35
267	0	31	2	1630	0.39	0	0	0	0	0	0	0	0	0	2030	-0.64	0	mixed	human	1	9000	-2.28571	1	113	1.6	4	31.5	0.35
268	0	28	-1	830	-0.59	0	0	0	0	0	0	1	0	0	2418	-1.37	1	formula	formula	0	13000	0.501742	0	109	1.2	4	39	1.1
269	1	27	-2	860	-0.3	0	0	0	0	1	1	0	0	0	2945	-2.7	1	formula	formula	0	12400	-0.32518	0	109	1.2	4	23	-0.5
270	0	31	2	1331	-0.67	0	0	0	0	1	0	0	0	0				mixed	human	0	11110	-0.815331	0	110	1.3	4	31	0.3
271	0	31	2	1400	-0.03	0	0	0	0	0	0	0	0	0	2195	-0.83	0	mixed	human	1	12785	0.351916	0	96	-0.1	4	33	0.5
272	0	25	-4	630	-0.51	0	0	0	0	1	1	1	0	0	1995	-2.32	1	mixed	human	1	11260	-0.710801	0	103	0.6	4	34	0.6
273	0	29	0	1055	-0.4	0	0	0	0	0	0	0	0	0	2115	-2.06	1	formula	formula	0	12555	0.191638	0	50	-4.7	1	31	0.3
274	0	33	4	1455	-0.4	0	0	0	0	0	0	0	0	0	1790	-1.25	0	mixed	human	1	11088	-0.830662	0	115	1.8	4	15.5	-1.25
275	0	29	0	1205	0.2	0	0	0	0	0	0	0	0	0	2040	-0.61	0	mixed	human	0	14340	1.43554	0	104	0.7	4	31.5	0.35
276	1	31	2	1365	-0.36	0	0	0	0	0	0	0	0	0	1915	-1.76	1	formula	formula	0	12025	-0.594964	0	88	-0.9	3	18	-1
277	1	31	2	1537	0.22	0	0	0	0	0	0	0	0	0	2075	-1.41	1	formula	formula	0	11900	-0.684892	0	98	0.1	4	18	-1
278	1	31	2	1479	0.03	0	0	0	0	0	0	0	0	0	2000	-1.56	1	mixed	human	0	11955	-0.645324	0	88	-0.9	3	18	-1
279	1	27	-2	847	-0.44	0	1	1	0	1	1	1	0	0	3054	-2.5	1	maternal	human	1	9270	-2.57698	1	90	-0.7	4	41.5	1.35
280	0	33	4	1450	-1.1	0	0	0	0	0	0	0	0	0	1765	-1.85	1	mixed	human	1	10900	-0.961672	0	97	0	4	44	1.6
281	0	26	-3	631	-0.91	0	1	1	1	1	1	0	0	0	2860	-1.41	1	mixed	human	1							39	1.1
282	1	29	0	918	-0.93	0	0	0	0	0	0	0	0	0	1920	-1.75	1	mixed	human	1	10845	-1.44388	1	113	1.6	4	30.5	0.25
283	0	29	0	1089	-0.02	0	0	0	0	0	0	0	0	0	2282	-0.61	0	mixed	human	1	9900	-1.65854	1	109	1.2	4	30.5	0.25
284	1	29	0	960	-0.76	0	0	0	0	0	0	0	0	0	1970	-1.63	1	mixed	human	1	10890	-1.41151	1	113	1.6	4	30.5	0.25
285	1	30	1	1480	0.69	0	0	0	0	0	0	0	0	0	2195	-1.1	0	formula	formula	0	11380	-1.05899	0	94	-0.3	4	8	-2
286	1	30	1	1240	-0.38	0	0	0	0	0	0	0	0	0	2100	-1.32	1	mixed	human	1	12730	-0.0877698	0	93	-0.4	4	18	-1
287	1	31	2	1763	0.89	0	0	0	0	0	0	0	0	0	2090	-0.09	0	mixed	human	0	12650	-0.145324	0	83	-1.4	3	31	0.3
288	1	31	2	1790	0.98	0	0	0	0	0	0	0	0	0	1935	-0.51	0	mixed	human	0	11100	-1.26043	0	88	-0.9	3	31	0.3
289	0	32	3	1477	-0.62	0	0	0	0	0	0	0	0	0	1760	-0.99	0	mixed	human	1	9650	-1.83275	1	95	-0.2	4	15.5	-1.25
290	0	28	-1	1191	0.78	0	0	0	0	0	0	0	0	0	2020	-0.92	0	mixed	human	1	10450	-1.27526	0	87	-1	3	41.5	1.35
291	0	30	1	936	-1.35	1	0	0	0	0	0	1	0	0	1820	-3.26	1	formula	formula	0							28	0
292	0	30	1	1572	0.94	0	0	0	0	0	0	0	0	0	2316	-1.33	1	formula	formula	0							28	0
293	1	30	1	1550	0.65	0	0	0	0	1	0	0	0	0	3270	-0.69	0	formula	formula	0	6900	-4.28201	1				18	-1
294	1	31	2	1440	-0.37	0	0	0	0	0	0	0	0	0	1960	-0.72	0	mixed	human	0	12500	-0.253237	0	97	0	4	34	0.6
295	0	31	2	1420	-0.22	0	0	0	0	0	0	0	0	0	1855	-0.75	0	mixed	human	0	12500	0.15331	0	90	-0.7	4	34	0.6
296	1	32	3	1246	-1.53	1	1	1	0	0	0	0	0	0	2555	-2.28	1	mixed	human	0	12000	-0.61295	0	111	1.4	4	13	-1.5
297	0	31	2	1545	0.32	0	0	0	0	0	0	0	0	0	2130	-0.02	0	mixed	human	0	11750	-0.369338	0	113	1.6	4	41	1.3
298	0	27	-2	1160	1.35	0	0	0	0	0	0	0	0	0	2564	0.46	0	formula	formula	0	13820	1.07317	0	98	0.1	4	18	-1
299	1	31	2	1685	0.43	0	0	0	0	0	0	0	0	0	2250	-0.61	0	mixed	human	0	11855	-0.717266	0	110	1.3	4	44	1.6
300	0	27	-2	606	-1.46	1	0	0	0	1	1	1	0	0	1805	-3.29	1	mixed	human	1	10990	-0.898955	0	87	-1	3	18	-1
301	1	33	4	1330	-1.81	1	0	0	0	0	0	0	0	0	1745	-2.37	1	mixed	human	1	12045	-0.580576	0	113	1.6	4	28	0
302	1	29	0	945	-1.04	0	0	0	0	1	1	0	0	0	2626	-2.29	1	mixed	human	1	9800	-2.19568	1	50	-4.7	1	39	1.1
304	1	30	1	1275	-0.34	0	0	0	0	0	0	0	0	0	1872	-0.94	0	mixed	human	1	10245	-1.87554	1	80	-1.7	3	13	-1.5
305	1	34	5	1485	-1.93	1	0	0	0	0	0	0	0	0	1760	-2.34	1	mixed	human	1	10845	-1.44388	1	104	0.7	4	36	0.8
306	1	30	1	1555	0.75	0	0	0	0	0	0	0	0	0	2080	-0.4	0	formula	formula	0	12205	-0.465468	0	106	0.9	4
307	1	29	0	1479	1.09	0	0	0	0	0	0	0	0	0	3230	0.08	0	formula	formula	0	12600	-0.181295	0	108	1.1	4	39	1.1
308	0	29	0	1246	0.36	0	0	0	0	0	0	0	0	0	2835	-0.08	0	formula	formula	0	11600	-0.473868	0	103	0.6	4	39	1.1
309	1	31	2	1643	0.3	0	0	0	0	0	0	0	0	0	1725	-1.32	1	mixed	human	0	13060			92	-0.5	4	13	-1.5
310	0	29	0	987	-0.67	0	0	0	0	0	0	0	0	0	2554	-1.25	1	mixed	human	0	12500	0.15331	0	92	-0.5	4	13	-1.5
311	1	31	2	1266	-0.94	0	0	0	0	0	0	0	0	0	1650	-1.52	1	mixed	human	1	13400	0.394245	0	93	-0.4	4	20.5	-0.75
312	0	31	2	1260	-0.74	0	0	0	0	0	0	0	0	0	1640	-1.3	1	mixed	human	1	10300	-1.37979	1	105	0.8	4	20.5	-0.75
313	0	31	2	1250	-0.78	0	0	0	0	0	0	0	0	0	1645	-1.29	1	mixed	human	1	13000	0.501742	0	109	1.2	4	20.5	-0.75
314	0	24	-5	667	0.47	0	1	1	0	1	1	0	0	0	2240	-1.5	1	mixed	human	0	12000	-0.195122	0				18	-1
315	1	31	2	1848	0.97	0	0	1	1	0	0	0	0	0	2385	-1.95	1	mixed	human	0	11000	-1.33237	1	50	-4.7	1	41	1.3
316	1	31	2	1211	-1.11	0	0	0	0	0	0	0	0	0	2570	-1.53	1	mixed	human	1	11980	-0.627338	0	96	-0.1	4	41	1.3
317	1	31	2	1403	-0.49	0	0	0	0	0	0	0	0	0	1735	-1.3	1	mixed	human	1	10975	-1.35036	1	95	-0.2	4	23	-0.5
318	0	30	1	1033	-1	0	0	0	0	0	0	0	0	0	2285	-1.4	1	formula	formula	0	11770	-0.355401	0	101	0.4	4	13	-1.5
319	0	31	2	1498	0.04	0	0	0	0	0	0	0	0	0	1805	-1.45	1	mixed	human	0	12800			108	1.1	4	23	-0.5
